# Supplementary material for: Brn3a controls the soma localization and axonal extension patterns of developing spinal dorsal horn neurons
Source: PLoS One. 2023 Sep 21;18(9):e0285295. doi: 10.1371/journal.pone.0285295 (PMC10513334; doi:10.1371/journal.pone.0285295)
Supplement: S1 File — Raw data described in Fig 3H are shown. (XLSX) [file pone.0285295.s013.xlsx]

## Sheet: Sheet1
			Mouse1	Mouse2	Mouse3	Mouse4	Mouse5	Mouse6	Mouse7	average
	Brn3a-hetero	Zone 1	0.2313	0.139	0.16	0.2	0.0899	0.0473	0.07	13.4±2.6%	N=7 mice
		Zone 2	0.1769	0.1525	0.12	0.1333	0.0899	0.1216	0.14	13.3±1.0%	819 cells
		Zone 3	0.2313	0.4237	0.28	0.0667	0.3034	0.3108	0.54	30.8±5.6%
		Zone 4	0.2721	0.2576	0.28	0.3333	0.2921	0.4122	0.22	29.5±2.3%
		Zone 5	0.0884	0.0271	0.16	0.2667	0.2247	0.1081	0.03	12.9±3.5%
			Mouse1	Mouse2	Mouse3	Mouse4	Mouse5			average
	Brn3a-KO	Zone 1	0	0	0	0	0			0±0%	N=5 mice
		Zone 2	0	0	0	0	0.0141			0.3±0.3%	323 cells
		Zone 3	0.0909	0.1795	0.0909	0.2813	0.2887			18.6±4.3%
		Zone 4	0.1429	0.3846	0.5758	0.4063	0.2887			36.0±7.1%
		Zone 5	0.7662	0.4359	0.3333	0.3125	0.4085			45.1±8.2%
			Mouse1	Mouse2	Mouse3	Mouse4	Mouse5			average
	Brn3a-KO + Brn3a	Zone 1	0.0597	0.06	0.0435	0.087	0.1667			8.3±2.2%	N=5 mice
		Zone 2	0.1343	0.02	0.0652	0.0435	0.1667			8.6±2.8%	234 cells
		Zone 3	0.0895	0.1	0.0435	0.3043	0.125			13.2±4.5%
		Zone 4	0.2239	0.2	0.1957	0.3913	0.3958			28.1±4.6%
		Zone 5	0.4925	0.62	0.6522	0.1739	0.1458			41.7±10.8%
			Mouse1	Mouse2	Mouse3	Mouse4	Mouse5	Mouse6	Mouse7	average
	Brn3a-KO + Brn3b	Zone 1	0.0097	0.044	0.0909	0.1429	0.023	0.0544	0.1136	6.8±1.9%	N=7 mice
		Zone 2	0.0194	0.0723	0.049	0.0893	0.0115	0.0287	0.0455	4.5±1.1%	1346 cells
		Zone 3	0.0437	0.1101	0.1608	0.25	0.0402	0.2206	0.1364	13.7±3.1%
		Zone 4	0.2136	0.3868	0.3427	0.3393	0.1552	0.4585	0.4318	33.3±4.2%
		Zone 5	0.7136	0.3868	0.3566	0.1786	0.7701	0.2378	0.2727	41.7±8.8%
			Mouse1	Mouse2	Mouse3	Mouse4	Mouse5	Mouse6		average
	Brn3a-KO + Brn3a-POU	Zone 1	0	0.0173	0	0	0.0105	0		0.5±0.3%	N=6 mice
		Zone 2	0.0139	0.0173	0.023	0	0.0105	0.0901		2.6±1.5%	702 cells
		Zone 3	0.2917	0.2139	0.1552	0.4675	0.1579	0.4324		28.6±6.2%
		Zone 4	0.4583	0.2312	0.431	0.3766	0.3684	0.3423		36.8±3.0%
		Zone 5	0.2361	0.5202	0.3908	0.1558	0.4526	0.1351		31.5±7.2%
