# Supplementary material for: Brn3a controls the soma localization and axonal extension patterns of developing spinal dorsal horn neurons
Source: PLoS One. 2023 Sep 21;18(9):e0285295. doi: 10.1371/journal.pone.0285295 (PMC10513334; doi:10.1371/journal.pone.0285295)
Supplement: S2 File — Raw data described in Fig 6D are shown. (XLSX) [file pone.0285295.s014.xlsx]

## Sheet: Sheet1
			Mouse 1	Mouse 2	Mouse 3	Mouse 4	Mouse 5	Average
	control	Zone 1	0.1731	0.0781	0.1472	0.1488	0.1451	13.8±1.6%	N=5 mice
		Zone 2	0.5642	0.6042	0.5762	0.6031	0.5582	58.1±1.0%	1929 cells
		Zone 3	0.1641	0.25	0.1933	0.1645	0.2044	19.5±1.6%
		Zone 4	0.0896	0.0625	0.0762	0.0757	0.0813	7.7±0.4%
		Zone 5	0.009	0.0052	0.0071	0.0078	0.011	0.8±0.1%
			Mouse 1	Mouse 2	Mouse 3	Mouse 4	Mouse 5	Average
	Brn3a overexpression	Zone 1	0.1905	0.1842	0.1486	0.1585	0.1779	17.2±0.8%	N=5 mice
		Zone 2	0.2328	0.2895	0.2229	0.2701	0.1869	24.0±1.8%	1370 cells
		Zone 3	0.1746	0.2281	0.1486	0.1808	0.1374	17.4±1.6%
		Zone 4	0.2804	0.2281	0.3486	0.2098	0.25	26.3±2.4%
		Zone 5	0.1217	0.0702	0.1314	0.1808	0.2477	15.0±3.0%
