# Supplementary material for: Brn3a controls the soma localization and axonal extension patterns of developing spinal dorsal horn neurons
Source: PLoS One. 2023 Sep 21;18(9):e0285295. doi: 10.1371/journal.pone.0285295 (PMC10513334; doi:10.1371/journal.pone.0285295)
Supplement: S3 File — Raw data described in Fig 7 are shown. (XLSX) [file pone.0285295.s015.xlsx]

## Sheet: Sheet1
			Mouse 1	Mouse 2	Mouse 3	Mouse 4	Mouse 5	Average
	dorsal funiculus (ipsi)	Control	0.339	0.102	0.15	0.179	0.177	0.19±0.04		N=5 mice
		Brn3a overexpression	0.263	0.279	0.219	0.15	0.106	0.20±0.03		N=5 mice
			Mouse 1	Mouse 2	Mouse 3	Mouse 4	Mouse 5	Average
	ventrolateral funiculus (ipsi)	Control	0.144	0.112	0.084	0.059	0.142	0.11±0.02		N=5 mice
		Brn3a overexpression	0.746	1.632	1.067	0.631	1.124	1.04±0.17		N=5 mice
			Mouse 1	Mouse 2	Mouse 3	Mouse 4	Mouse 5	Average
	ventrolateral funiculus (contra)	Control	0.079	0.146	0.088	0.02	0.167	0.10±0.03		N=5 mice
		Brn3a overexpression	0.251	0.492	0.458	0.117	0.541	0.37±0.08		N=5 mice
